# Supplementary material for: Experimental validation of immunogenic SARS-CoV-2 T cell epitopes identified by artificial intelligence
Source: Front Immunol. 2023 Nov 17;14:1265044. doi: 10.3389/fimmu.2023.1265044 (PMC10691274; doi:10.3389/fimmu.2023.1265044)
Supplement: Supplementary file 2 [file Table_1.xlsx]

## Sheet: Supplementary Table S1
Supplementary Table S1. NEC immune profiler SARS-CoV-2 immunoreactive epitopes predictions.											NIP Predictions																	IEDB curation data
Peptide No.	Peptide Seq.	Protein_id	Corresponding NSP	Peptide Length	Peptide_start	Peptide_start_human_readable	Peptide_end	Left_flank	Right_flank	Peptide stock dissolved in:	Prediction method	HLA-A*01:01	HLA-A*02:01	HLA-A*03:01	HLA-A*23:01	HLA-A*29:02	HLA-B*07:02	HLA-B*08:01	HLA-B*15:01	HLA-B*15:02	HLA-B*40:01	HLA-B*44:02	HLA-C*03:03	HLA-C*04:01	HLA-C*07:01	HLA-C*07:02	Top NIP MHC-I binding prediction (Summary)	Previously Reported Stim. Activity on T cells	MHC-I restrictions (by T cell assay)	Notes
1	GEVITFDNL	Orf1ab	nsp3	9	1547	1548	1556	HLD	KTL	H2O	IP	19	19	38	11	18	12	17	6.4	5.3	0.03	0.44	13	7.2	11	9.9	HLA-B*40:01, HLA-B*44:02	Yes	HLA-B*40:01
2	LEAPFLYLY	Orf3a		9	100	101	109	AAG	ALV	20% DMSO	AP	0.67	12	5.8	3.5	0.13	8.3	15	0.81	0.51	0.57	0.05	5.4	2.7	1.3	1.3	HLA-A*01:01, HLA-A*29:02, HLA-B*15:01/02, HLA-B*40:01, HLA-B*44:02	Yes	HLA-A*29:02
3	APISAMVRM	Orf1ab	nsp3	9	2374	2375	2383	VQM	YIF	40% DMSO	AP/IP	7.9	13	8.5	8.5	3.2	0.04	1.9	4.5	0.46	3	3.3	0.43	1.9	2.7	1.9	HLA-B*07:02, HLA-B*15:02, HLA-C*03:03	Yes	HLA-C*07:02
4	TVAYFNMVY	Orf1ab	nsp5	9	3645	3646	3654	SLA	MPA	70% DMSO	IP/AP	0.22	14	0.65	5.3	0.02	5.1	12	0.18	0.09	13	4.8	2.3	3.8	1.5	1.4	HLA-A*01:01/HLA-C*03:03	Yes	HLA-A*01:01
5	VYYTSNPTTF	Orf1ab	nsp3	10	1534	1535	1544	DKS	HLD	H2O	IP	11	22	9.4	0.01	0.67	8.4	9.6	2.8	2.6	9.1	6.8	3.1	0.45	0.67	0.12	HLA-C*07:01/02, HLA-A*23:01, HLA-A*29:02, HLA-C*04:01	No	Unreported
6	TRFASVYAW	S		9	344	345	353	FNA	NRK	20% DMSO	IP	7.4	12	8.2	0.75	1.7	4.9	4.9	3	2.5	1.9	0.74	2.7	2.8	0.07	0.12	HLA-C*07:01/02	Yes	HLA-C*07:02
7	LPFAMGIIAM	Orf1ab	nsp5	10	3611	3612	3621	NAF	SAF	70% DMSO	IP/AP	20	18	22	7.8	6.3	0.11	3.2	9.3	1.6	7.7	21	1.4	3.8	8	5.8	HLA-B*07:02	Yes	HLA-B*07:02
8	TLKSFTVEK	S		9	301	302	310	TKC	GIY	20% DMSO	IP	9.6	11	0.03	15	3.9	15	14	8	8	21	18	17	5.9	7.2	11	HLA-A*03:01	Yes	HLA-A*11:01
9	AHFPREGVF	S		9	1086	1087	1095	DGK	VSN	H2O	AP	15	22	14	0.99	2.9	3.6	2.8	2.2	2.2	3.1	4.2	2.5	1.3	0.38	0.18	HLA-C*07:01/02	Yes	HLA-B*39:01	Positive/low
10	LNKEMYLKL	Orf1ab	nsp4	9	3184	3185	3193	TFL	RSD	H2O	IP/AP	17	34	36	6.3	12	16	1.2	11	14	12	22	7.5	6.2	5.3	4.5	HLA-B*08:01	No	Unreported
11	FLLNKEMYL	Orf1ab	nsp4	9	3182	3183	3191	LCT	KLR	40% DMSO	IP/AP	3.7	0.01	6.6	2.6	1.2	5.3	0.19	4.3	3.4	5.5	20	0.25	0.18	0.31	0.24	HLA-A*02:01, HLA-B*08:01, HLA-C*03:03, HLA-C*04:01, HLA-C*07:01/02	Yes	HLA-A*02:01, HLA-C*12:03
12	GLAAIMQLFF	Orf1ab	nsp3	10	2341	2342	2351	YVL	SYF	H2O	IP/AP	7.1	4	9.2	4	2.2	35	32	2.9	6.9	21	15	13	9.9	16	15	HLA-A*29:02	No	Unreported
13	REVRTIKVF	Orf1ab	nsp3	9	1562	1563	1571	LSL	TTV	H2O	IP	14	20	19	3.3	5.8	5.3	8.2	0.43	0.51	0.13	0.02	6.2	4.9	3.4	2.4	HLA-B*15:01/02, HLA-B*40:01, HLA-B*44:02	No	Unreported
14	RTIKGTHHW	Orf1ab	nsp5	9	3573	3574	3582	AVK	LLL	H2O	AP	2.6	8.5	3.3	0.6	0.98	4.1	9.2	0.43	0.59	5	0.78	1.2	2.5	1.1	1.3	HLA-A*23:01, HLA-A*29:02, HLA-B*15:01/02, HLA-B*44:02, HLA-C*07:01/02	No	Unreported
15	FHLDGEVITF	Orf1ab	nsp3	10	1543	1544	1553	PTT	DNL	40% DMSO	IP	1.1	0.75	15	0.39	2.2	7.2	6.2	2.6	1.7	3.1	6	1.7	0.27	0.72	0.48	HLA-A*01:01, HLA-A*02:01, HLA-A*23:01, HLA-C*04:01, HLA-C*07:01/02	No	Unreported
16	ILTALRLCAY	E		10	32	33	42	TLA	CCN	H2O	IP	2.1	25	3.1	27	1.1	31	26	1.6	2.5	53	30	25	26	15	15	HLA-A*29:02	No	Unreported
17	LLPSLATVAY	Orf1ab	nsp5	10	3639	3640	3649	CLF	FNM	H2O	IP/AP	1.2	14	4.1	8.5	0.52	1.8	20	0.49	0.57	23	13	9.1	7.8	7.2	6.7	HLA-A*01:01, HLA-A*29:02, HLA-B*15:01/02	No	Unreported
18	MSYEDQDALF	Orf1ab	nsp12	10	4910	4911	4920	YDS	AYT	20% DMSO	AP	0.47	17	12	0.29	1.2	12	15	0.8	0.74	11	8.2	1.6	0.25	2.6	2.3	HLA-A*01:01, HLA-A*23:01, HLA-A*29:02, HLA-B*15:01/02, HLA-C*04:01	No	Unreported
19	VQMAPISAM	Orf1ab	nsp3	9	2371	2372	2380	INL	VRM	20% DMSO	IP/AP	7.2	1.1	4.2	2.8	2.3	0.85	1.2	0.01	0.02	0.51	2	0.06	0.89	0.63	0.43	HLA-A*02:01, HLA-B*07:02, HLA-B*15:01/02, HLA-B*40:01, HLA-C*03:03, HLA-C*04:01, HLA-C*07:01/02	Yes	HLA-A*02:01
20	WLIINLVQM	Orf1ab	nsp3	9	2365	2366	2374	WLM	API	33% DMSO	IP/AP	11	0.82	18	7.1	4	9.8	3.6	3.7	2.7	8.9	27	1.1	3.4	5	2.8	HLA-A*02:01, HLA-C*03:03	No	Unreported
21	GEVFNATRF	S		9	338	339	347	CPF	ASV	H2O	IP	7.8	16	17	3.2	2.4	8.9	12	0.63	0.48	0.1	0.03	7.5	4.2	3.8	3	HLA-B*15:01/02, HLA-B*40:01, HLA-B*44:02	Yes	HLA-B*40:01, HLA-B*44:02/03
22	MGIIAMSAF	Orf1ab	nsp5	9	3615	3616	3624	PFA	AMM	60% DMSO	IP/AP	14	29	18	2.1	3	3.9	3.5	0.9	0.57	13	8.8	0.56	3.9	2.9	1.6	HLA-B*15:01/02, HLA-C*03:03	No	Unreported
23	AIMQLFFSY	Orf1ab	nsp3	9	2344	2345	2353	GLA	FAV	40% DMSO	IP/AP	1.4	8.2	0.52	3.4	0.04	8	9	0.45	0.33	8.4	3.8	5.4	7.8	3	2	HLA-A*03:01, HLA-A*29:02, HLA-B*15:01/02	Yes	HLA-A*11:01
24	ALYNKYKYF	Orf1ab	nsp4	9	3208	3209	3217	RYL	SGA	H2O	IP/AP	5	2.2	1.5	0.38	0.65	6.6	0.25	0.12	0.4	5.3	2	1.6	0.61	0.43	0.17	HLA-A*23:01, HLA-A*29:02, HLA-B*08:01, HLA-B*15:01/02, HLA-C*04:01, HLA-C*07:01/02	No	Unreported
25	RARTVAGVSI	Orf1ab	nsp12	10	4944	4945	4954	AKN	CST	H2O	AP	28	24	15	14	24	0.66	4.9	5	7.3	7.7	18	2.3	9.3	1.7	3.2	HLA-B*07:02	No	Unreported
26	DMVDTSLSGF	Orf1ab	nsp6	10	3667	3668	3677	TWL	KLK	H2O	AP	2.1	15	24	2.8	3.1	13	9.9	1.5	0.43	14	6.5	7	3.9	9.2	8.5	HLA-B*15:01/02	No	Unreported
27	FLYLYALVYF	Orf3a		10	104	105	114	EAP	LQS	H2O	AP	9.5	6.6	12	0.52	3.1	44	22	3.8	5.7	33	30	8.8	6.9	10	5.4	HLA-A*23:01	No	Unreported
28	SINFVRIIM	Orf3a		9	116	117	125	FLQ	RLW	28% DMSO	IP/AP	5.1	5.9	5	8.8	3.1	0.93	2.9	2.6	1.6	13	19	1.2	3.7	2.7	2.7	HLA-B*07:02	No	Unreported
29	YEDQDALFAY	Orf1ab	nsp12	10	4912	4913	4922	SMS	TKR	H2O	IP/AP	0.3	13	9	8.8	0.42	5.3	16	2.1	0.65	0.74	0.17	7.6	1.7	2.5	2.5	HLA-A*01:01	No	Unreported	Negative or positive/low by MHC Ligand Assay for HLA-A*01:01, HLA-A*23:01, HLA-A*24:02, HLA-A*26:01, HLA-A*30:02, HLA-A*29:02
30	TQYNRYLAL	Orf1ab	nsp4	9	3201	3202	3210	LPL	YNK	H2O	IP/AP	7.8	1.4	4.7	1.5	2.1	1.7	0.04	0.24	0.39	0.74	3.1	0.16	0.52	0.13	0.08	HLA-B*08:01, HLA-C*03:03, HLA-B*15:01/02, HLA-B*40:01, HLA-C*03:03, HLA-C*04:01, HLA-C*07:01/02	No	Unreported
31	SLVKPSFYVY	E		10	49	50	59	VNV	SRV	H2O	IP	0.97	1.9	0.66	5.4	0.13	8.5	8.9	0.18	0.23	14	6.4	11	9	4.8	4.6	HLA-A*01:01, HLA-A*03:01, HLA-A*29:02, HLA-B*15:01/02	Yes	HLA-A*11:01	Negative
32	MPASWVMRI	Orf1ab	nsp6	9	3654	3655	3663	MVY	MTW	H2O	IP/AP	7.1	9.9	15	5.6	4.6	0.21	1.9	23	2.7	7.5	7.5	0.64	1.3	1.4	1.9	HLA-B*07:02, HLA-C*03:03	Yes	HLA-B*07:02
33	LEAPFLYLYA	Orf3a		10	100	101	110	AAG	LVY	H2O	AP	7.6	20	32	32	3.7	33	55	13	9.7	4.3	1.5	30	27	25	20	HLA-B*44:02	No	Unreported
34	MVMFTPLVPF	Orf1ab	nsp4	10	3128	3129	3138	IQW	WIT	H2O	IP/AP	11	8.5	10	2.5	2.4	6.1	13	0.75	0.88	24	19	2.9	11	8.5	5.6	HLA-B*15:01/02, HLA-A*29:02, HLA-A*23:01	Yes	HLA-B*15:01	Negative
35	AIMQLFFSYF	Orf1ab	nsp3	10	2344	2345	2354	GLA	AVH	H2O	IP/AP	15	19	7.3	2.9	2.2	19	17	1.8	3.7	29	12	14	16	17	14	HLA-A*23:01, HLA-A*29:02, HLA-B*15:01	No	Unreported
36	YLKLRSDVL	Orf1ab	nsp4	9	3189	3190	3198	KEM	LPL	H2O	IP/AP	8.5	1.8	21	6	9.1	1.9	0.01	1.4	1.5	6.6	17	0.87	1.2	1.4	1.2	HLA-B*08:01, HLA-C*03:03	Yes	HLA-B*08:01	Negative
37	VVRQCSGVTF	Orf1ab	nsp5	10	3558	3559	3568	PFD	QSA	H2O	AP	12	24	8.8	3.3	4.9	1.2	5	0.2	0.31	14	11	2.6	6.9	1.9	2.3	HLA-B*15:01/02	No	Unreported
38	MNLKYAISA	Orf1ab	nsp12	9	4933	4934	4942	ITQ	KNR	H2O	AP	27	19	21	27	18	24	5.4	21	15	13	25	9.4	19	16	15	high values for all HLAs	No	Unreported
39	TQYNRYLALY	Orf1ab	nsp4	10	3201	3202	3211	LPL	NKY	H2O	IP/AP	1.3	13	1.5	3.7	0.22	21	3.3	0.16	0.45	6.6	3.4	9.5	6.5	1.9	1.8	HLA-A*29:02, HLA-B*15:01/02,	No	Unreported	Positive or positive/low by MHC Ligand Assay for HLA-A*31:01, HLA-A*68:01, HLA-A*03:01, HLA-A*11:01, HLA-A*33:01
40	LLYDANYFL	Orf3a		9	138	139	147	KNP	CWH	60% DMSO	AP	3.3	0.01	4.2	1.1	0.88	4.6	2	1.8	1.3	2.9	12	0.2	0.18	0.31	0.26	HLA-A*02:01, HLA-A*29:02, HLA-A*23:01, HLA-C*03:03, HLA-C*04:01, HLA-C*07:01/02	Yes	HLA-A*02:01
41	NMVYMPASW	Orf1ab	nsp6	9	3650	3651	3659	AYF	VMR	H2O	IP/AP	14	9.9	19	1.1	2.4	11	6.2	1.7	1.5	8.3	2.6	3.4	3.4	5.5	3.5	HLA-A*23:01	No	Unreported	Negative or positive/low by MHC Ligand Assay for HLA-A*26:01, HLA-A*01:01, HLA-A*29:02, HLA-A*30:02, HLA-A*24:02, HLA-A*23:01
42	KHFYWFFSNY	Orf1ab	nsp4	10	3150	3151	3160	IST	LKR	H2O	IP/AP	11	45	5.9	3.1	0.96	41	56	6.7	11	24	13	28	19	4.7	3.7	HLA-A*29:02	No	Unreported
43	KFYGGWHNM	Orf1ab	nsp12	9	4984	4985	4993	GTS	LKT	H2O	AP	7.5	3	2.1	0.08	0.28	2.6	5.1	1.4	1.1	3.8	6.2	1.1	0.22	0.18	0.04	HLA-A*23:01, HLA-A*29:02, HLA-C*03:03, HLA-B*15:01/02, HLA-C*04:01, HLA-C*07:01/02	No	Unreported
44	MMFVKHKHA	Orf1ab	nsp5	9	3625	3626	3634	AFA	FLC	H2O	IP/AP	28	3.5	13	23	11	23	0.76	5.2	6	23	22	5.6	8.9	6.4	4.6	HLA-B*08:01	No	Unreported
45	LFFSYFAVHF	Orf1ab	nsp3	10	2348	2349	2358	IMQ	ISN	H2O	AP/IP	21	29	24	0.4	1.5	47	21	7.7	12	35	25	21	4.9	5.8	3.5	HLA-A*23:01	No	Unreported
46	GTHWFVTQR	S		9	1098	1099	1107	VSN	NFY	H2O	AP	8	22	0.32	21	3.4	25	35	19	21	14	17	23	11	6.8	9.8	HLA-A*03:01	Yes	HLA-A*31:01, HLA-A*68:01, HLA-A*11:01
47	IAMSAFAMM	Orf1ab	nsp5	9	3618	3619	3627	MGI	FVK	67% DMSO	IP/AP	6.9	6.8	11	2.1	2.1	1.4	1.6	1.2	0.39	8.1	13	0.03	1.5	1.6	0.94	HLA-B*15:02	No	Unreported
48	TQMNLKYAI	Orf1ab	nsp12	9	4931	4932	4940	PTI	SAK	H2O	IP/AP	23	2	20	2.9	5.6	4.5	1.7	1.7	2	1	2.5	1.5	3.1	2.1	2.2	HLA-B*40:01	Yes	HLA-A*02:01
49	VMFTPLVPF	Orf1ab	nsp4	9	3129	3130	3138	QWM	WIT	H2O	IP/AP	12	2.2	3.8	0.44	1.2	4.6	4.9	0.18	0.25	5.7	11	0.64	1.8	3.7	1.3	HLA-A*23:01, HLA-A*29:02, HLA-C*03:03, HLA-B*15:01/02	No	Unreported
50	STKHFYWFF	Orf1ab	nsp4	9	3148	3149	3157	ICI	SNY	H2O	IP/AP	2.2	27	8	1.3	0.95	19	7.8	3.8	3.8	24	12	8.5	9.5	4.3	3.7	HLA-A*29:02	No	Unreported
51	APISAMVRMY	Orf1ab	nsp3	10	2374	2375	2384	VQM	IFF	H2O	IP/AP	3	32	3.3	18	1.2	0.95	17	2.2	0.54	9.4	2.1	7.7	14	7.5	6.5	HLA-B*07:02, HLA-B*15:02	No	Unreported
52	MPASWVMRIM	Orf1ab	nsp6	10	3654	3655	3664	MVY	TWL	60% DMSO	IP/AP	16	36	35	23	15	0.34	7.9	16	4.3	23	23	4.3	9.5	14	11	HLA-B*07:02	No	Unreported	Positive by MHC Ligand Assay for HLA-B*07:02, HLA-B*35:01, HLA-B*51:01, HLA-B*54:01, HLA-B*53:01
53	WLMWLIINL	Orf1ab	nsp3	9	2362	2363	2371	SNS	VQM	60% DMSO	IP/AP	30	0.39	23	9.7	9.9	11	7.3	12	8.9	13	24	2.6	6.7	6.1	3.7	HLA-A*02:01	Yes	HLA-A*02:01
54	FPREGVFVSN	S		10	1088	1089	1098	KAH	GTH	H2O	AP	56	68	42	64	48	3	18	53	19	56	65	27	46	32	31	HLA-B*07:02	No	Unreported
55	AMMFVKHKH	Orf1ab	nsp5	9	3624	3625	3633	SAF	AFL	H2O	IP/AP	6.6	17	1	16	1.5	21	20	2	2.6	8.5	5.7	19	25	7.7	8.5	HLA-A*03:01	No	Unreported
56	SWVMRIMTW	Orf1ab	nsp6	9	3657	3658	3666	MPA	LDM	H2O	IP/AP	22	23	17	0.1	1.4	12	3.4	6.1	7.4	13	3.2	7.4	1.6	1.8	0.72	HLA-A*23:01, HLA-C*07:02	No	Unreported
57	FVSNGTHWFV	S		10	1094	1095	1104	EGV	TQR	H2O	AP	5.8	0.65	23	11	6.4	19	21	13	7	28	37	4.4	5.4	7.3	9.6	HLA-A*02:01	Yes	HLA-A*02:03, HLA-A*02:01
58	FAYTKRNVI	Orf1ab	nsp12	9	4919	4920	4928	DAL	PTI	H2O	IP/AP	9.8	7.2	17	5.6	8.4	1.1	0.02	3.5	1.5	7.9	19	0.03	0.71	0.21	0.31	HLA-B*07:02, HLA-B*08:01, HLA-C*03:03, HLA-C*04:01, HLA-C*07:01/02	Yes	HLA-B*51:01
59	YMPASWVMRI	Orf1ab	nsp6	10	3653	3654	3663	NMV	MTW	H2O	IP/AP	15	1.1	19	2.6	6.7	2.1	14	15	18	24	23	4.5	2.4	5.6	3.7	HLA-A*02:01	No	Unreported
60	AMSAFAMMF	Orf1ab	nsp5	9	3619	3620	3628	GII	VKH	40% DMSO	IP/AP	2.7	2.1	2.3	0.28	0.29	7.8	6.3	0.23	0.6	4.3	3.1	1.7	0.73	2.3	1.1	HLA-A*23:01, HLA-A*29:02, HLA-B*15:01/02, HLA-C*04:01, HLA-C*07:02	No	Unreported
61	ESIVRFPNI	S		9	323	324	332	QPT	TNL	H2O	IP	12	11	23	6.7	19	12	0.68	24	11	23	19	3.1	9.1	3.9	4.8	HLA-B*08:01	No	Unreported	Negative by MHC Ligand Assay for HLA-B*08:01
62	HFYWFFSNY	Orf1ab	nsp4	9	3151	3152	3160	STK	LKR	50% DMSO	IP/AP	2.7	20	2.5	0.93	0.09	9.4	18	3.2	3	12	7.7	6.5	2.1	0.78	0.44	HLA-A*23:01, HLA-A*29:02, HLA-C*07:01/02	No	Unreported
63	HFISNSWLM	Orf1ab	nsp3	9	2356	2357	2365	FAV	WLI	H2O	IP/AP	5.3	4.8	8.5	0.1	0.2	8.4	3	3.6	1.9	4.8	9.5	1.6	0.22	0.32	0.12	HLA-A*23:01, HLA-A*29:02, HLA-C*04:01, HLA-C*07:01/02	Yes	HLA-A*24:02
64	MFVKHKHAF	Orf1ab	nsp5	9	3626	3627	3635	FAM	LCL	H2O	IP/AP	5.9	20	9.7	0.16	0.32	3	0.27	0.87	0.42	7.3	3.7	2	0.37	0.36	0.07	HLA-A*23:01, HLA-A*29:02,- HLA-B*08:01, HLA-B*15:01/02, HLA-C*04:01, HLA-C*07:01/02	Yes	HLA-C*07:02
65	IIMRLWLCWK	Orf3a		10	122	123	132	FVR	CRS	H2O	IP/AP	76	69	2.3	40	36	98	91	66	74	100	70	83	78	72	76	HLA-A*03:0	No	Unreported
66	APFLYLYAL	Orf3a		9	102	103	111	GLE	VYF	H2O	AP	18	9.8	22	7.5	6.7	0.05	0.32	17	3	2.6	5.8	0.78	2.5	2.7	1.5	HLA-B*07:02, HLA-B*08:01, HLA-C*03:03	Yes	HLA-B*07:02, HLA-B*08:01
67	NSFTRGVYY	S		9	29	30	38	AYT	PDK	H2O	U	0.19	18	0.81	7.6	0.06	7.8	4.4	0.31	0.13	7.9	5	2.1	4.1	0.36	0.5	HLA-A*01:01/HLA-A*03:01/HLA-C*07:01/02	Yes	HLA-A*68:01, HLA-A*26:01, HLA-A*29:02
70	AEIRASANL	S		9	1015	1016	1024	IRA	AAT	H2O	U	17	16	21	8	13	5	7	2	1.7	0.02	0.07	3.9	3.7	4.4	4.3	HLA-B*15:01/02, HLA-B*40:01, HLA-B*44:02	Yes	HLA-B*40:01, HLA-B*44:02/03
71	RLITGRLQSL	S		10	994	995	1004	QID	QTY	H2O	U	25	0.74	6.5	7.6	11	2.3	0.74	1.5	5.4	6.2	15	2.8	4.4	3.6	3.4	HLA-A*02:01/HLA-B*08:01	Yes	HLA-A*02:01
72	TRFQTLLAL	S		9	235	236	244	INI	HRS	H2O	U	7.3	7.2	8	3.4	3.4	2.3	1.3	4.6	3.1	1.5	5.5	1.2	0.85	0.01	0.01	HLA-C*04:01, HLA-C*07:01/02	Yes	HLA-C*07:01
73	IPTNFTISV	S		9	713	714	722	SIA	TTE	20% DMSO	U	15	8.5	14	8.8	9.9	0.11	2.2	22	3.9	7.9	16	0.6	2.1	2.5	2.7	HLA-B*07:02/HLA-C*03:03	Yes	HLA-B*07:02, HLA-B*51:01
74	RAAEIRASA	S		9	1013	1014	1022	QLI	NLA	H2O	U	14	6.3	7.6	27	11	0.59	1.7	2.2	2.2	7.5	13	0.66	5.4	3.6	5	HLA-B*07:02/HLA-C*03:03	Yes	HLA-B*07:02
75	IPFAMQMAY	S		9	895	896	904	ALQ	RFN	20% DMSO	U	1.6	18	3.3	6	0.21	0.4	3.3	1.5	0.05	4.5	2.6	0.88	1.8	0.87	0.86	HLA-A*29:02, HLA-B*07:02, HLA-B*15:02, HLA-C*03:03, HLA-C*07:01/02	Yes	HLA-B*35:01, HLA-B*51:01
76	IAIVMVTIM	S		9	1224	1225	1233	AGL	LCC	85% DMSO	U	17	15	26	6.3	6.4	3.4	3	2.8	1.7	11	23	0.17	4.7	3.4	2.5	HLA-C*03:03	No	Unreported
77	YLQPRTFLL	S		9	268	269	277	YVG	KYN	20% DMSO	U	0.9	0.02	5.2	0.29	0.52	1.8	0.03	1.8	1.3	3.4	7.1	0.18	0.04	0.09	0.07	HLA-A*01:01/HLA-A*2:01/promiscuous	Yes	HLA-A*02:01, HLA-B*08:01
79	WTAGAAAYY	S		9	257	258	266	SSG	VGY	H2O	U	0.03	14	1.4	7.7	0.02	7.6	21	0.24	0.15	11	5.1	1.9	3	0.86	1.2	HLA-A*01:01/HLA-C*07:01	Yes	HLA-A*26:01, HLA-A*29:02, HLA-A*01:01, HLA-B*35:01
80	LPIGINITRF	S		10	228	229	238	LVD	QTL	H2O	U	9.3	22	19	3.6	3.5	0.31	4.4	4.7	0.88	7.9	6.5	2.1	4.2	7.5	5.2	HLA-B*07:02	Yes	HLA-B*07:02, HLA-B*35:01
81	SNIIRGWIF	S		9	97	98	106	TEK	GTT	H2O	U	5.7	28	18	1.1	2	11	1.4	2.1	2	4.6	2.5	7	5.3	2.6	2	HLA-A*23:01	No	Unreported
82	YTNSFTRGVY	S		10	27	28	37	PPA	YPD	H2O	U	0.09	29	3.3	21	0.28	11	28	0.69	0.79	27	8.6	6	11	2.7	3.4	HLA-A*01:01	Yes	HLA-A*01:01, HLA-A*26:01, HLA-C*16:02,
83	SPRRARSVA	S		9	679	680	688	QTN	SQS	H2O	U	24	48	25	60	32	0.08	1.2	18	4.6	23	24	8.3	9.7	12	14	HLA-B*07:02	Yes	HLA-B*07:02
84	DKVFRSSVL	S		9	39	40	48	YYP	HST	H2O	U	40	57	54	26	31	6.4	0.38	12	6.2	6.6	10	7.9	18	4.8	5.6	HLA-B*08:01	No	Unreported	Negative by MHC Ligand Assay for HLA-B*08:01
85	IKWPWYIWL	S		9	1209	1210	1218	EQY	GFI	20% DMSO	U	31	7.1	14	4.5	9.4	17	19	18	13	4.3	17	5.8	3.1	1.3	1.3	HLA-C*07:01/02	Yes	HLA-A*24:02
86	LPPAYTNSF	S		9	23	24	32	RTQ	TRG	H2O	U	5.5	20	15	2.2	3.4	0.2	0.52	2.8	0.5	7.4	3.8	0.88	1.3	1.8	1.2	HLA-B*07:02/HLA-B*08:01/HLA-C*03:03	Yes	HLA-B*07:02, HLA-B*35:01, HLA-B*53:01
87	SIIAYTMSL	S		9	690	691	699	ASQ	GAE	50% DMSO	U	9.3	0.11	3.8	2.3	1.5	0.61	0.25	1.2	0.68	4.9	8.5	0.06	0.85	0.46	0.21	HLA-A*2:01/promiscuous	Yes	HLA-A*02:01, HLA-B*08:01
88	ASFSTFKCY	S		9	371	372	380	YNS	GVS	H2O	U	0.75	35	1.7	17	0.35	16	17	0.41	0.66	12	4.9	4.6	19	3.1	3.6	HLA-A*01:01	Yes	HLA class I	Negative
89	EMIAQYTSAL	S		10	867	868	877	LTD	LAG	100% DMSO	U	25	11	41	18	27	4.9	2.3	6.1	3.9	18	21	4.9	12	18	12	HLA-B*15:01/02	No	Unreported
90	TLLALHRSY	S		9	239	240	248	RFQ	LTP	H2O	U	1.9	11	1.1	5.7	0.14	9.7	5.8	0.11	0.06	8.9	2.9	5.8	5.3	2.3	1.8	HLA-A*03:01, HLA-A*29:02, HLA-B*15:01/02	Yes	HLA-B*15
91	YQPYRVVVL	S		9	504	505	513	GVG	SFE	H2O	U	8.9	1.6	24	1.3	6.4	2.8	0.2	0.89	1.2	1.4	8.5	0.27	0.43	0.25	0.12	promiscuous	Yes	HLA-C*06:02
93	VYYPDKVFRS	S		10	35	36	45	TRG	SVL	H2O	U	29	24	12	3.7	6.1	57	48	37	41	43	37	34	8.7	13	9.2	HLA-C*07:01/02	No	Unreported
94	KVGGNYNYLY	S		10	443	444	453	LDS	RLF	H2O	U	0.9	18	1.3	7.7	0.18	26	27	0.93	2.1	24	9.3	13	11	6	6.2	HLA-A*01:01	Yes	HLA-A*29:02
95	FAMQMAYRF	S		9	897	898	906	QIP	NGI	H2O	U	3.2	8.4	22	0.36	0.5	4.8	1.9	1.3	0.32	6	4.1	0.17	0.74	0.84	0.48	HLA-A*23:01, HLA-A*29:02, HLA-B*15:02, HLA-C*03:03, HLA-C*04:01, HLA-C*07:01/02	Yes	HLA-B*51:01, HLA-B*57:03, HLA-B*35:01; HLA-A*24:02
97	WTAGAAAYYV	S		10	257	258	267	SSG	GYL	H2O	U	0.82	5.4	15	31	1.4	27	48	5.6	6.6	43	35	8.4	27	14	17	HLA-A*01:01	No	Unreported
98	FKNLREFVF	S		9	185	186	194	QGN	KNI	H2O	U	11	24	36	3.8	4.8	13	2.2	3.7	3.3	5.8	8.7	4.2	2.8	0.88	0.74	HLA-C*07:01/02	Yes	HLA-C*07:01
99	GAAAYYVGY	S		9	260	261	269	WTA	LQP	60% DMSO	U	0.69	15	1.8	8	0.09	8.4	14	0.22	0.21	7.1	3.8	2.6	5.9	1.8	1.7	HLA-A*01:01	Yes	HLA-A*29:02
100	MAYRFNGIG	S		9	901	902	910	AMQ	VTQ	100% DMSO	U	53	52	43	35	34	18	29	19	14	53	70	8.1	50	27	32	high values for all HLAs	No	Unreported
101	TPINLVRDL	S		9	207	208	216	SKH	PQG	H2O	U	30	25	31	14	17	0.08	1.2	19	3.4	7.2	7.4	1.6	5.2	5.4	4	HLA-B*07:02	Yes	HLA-B*07:02
102	FVFKNIDGYF	S		10	191	192	201	LRE	KIY	H2O	U	3.3	6.6	14	1.1	0.99	13	12	1.3	1.5	13	20	2	1.6	3	2	HLA-A*23:01, HLA-A*29:02	No	Unreported
104	LPFNDGVYF	S		9	83	84	92	NPV	AST	H2O	U	3.8	13	7.6	1.9	0.95	0.14	2.2	1.5	0.12	3.3	3.3	0.35	1.1	0.98	0.92	HLA-A*29:02, HLA-B*07:02, HLA-B*15:02, HLA-C*03:03, HLA-C*04:01, HLA-C*07:01/02	Yes	HLA-B*51:01, HLA-B*07:02, HLA-B*35:01
105	KTSVDCTMY	S		9	732	733	741	SMT	ICG	H2O	U	0.28	32	2	20	0.4	21	33	0.92	2.2	23	11	13	18	5.7	7.2	HLA-A*01:01	No	Unreported	Only MHC Ligand Assay data for HLA-B*57:01 (Negative), and HLA-B*58:01 (Positive)
106	RGWIFGTTL	S		9	101	102	110	NII	DSK	H2O	U	22	4.8	8	2.1	6.2	1.3	1.9	2.8	3.5	3	13	0.34	1.2	1.1	0.66	HLA-C*03:03, HLA-C*07:01/02	No	Unreported
107	FVFKNIDGY	S		9	191	192	200	LRE	FKI	H2O	U	0.34	5.2	1.5	4.3	0.03	8.9	12	0.12	0.08	7.1	5.6	0.8	2.8	0.6	0.48	HLA-A*01:01/HLA-C*03:03/HLA-C*07:01/02	Yes	HLA-A*26:01, HLA-A*29:02
